# Supplementary material for: Modeling the origins of mammalian sociality: moderate evidence for matrilineal signatures in mouse lemur vocalizations
Source: Front Zool. 2014 Feb 20;11:14. doi: 10.1186/1742-9994-11-14 (PMC3936920; doi:10.1186/1742-9994-11-14)
Supplement: Additional file 1 — The 25% quartile, median, and 75% quartile of the acoustic parameters included in the principal component analysis for each female and for each kin group (calculated across all calls for all individuals in that kin group). Kin group values are bolded. [file 1742-9994-11-14-S1.xls]

## Sheet: Appendix1
Additional File 1.	The 25% quartile, median, and 75% quartile of the acoustic parameters included in the principal component analysis for each female and for each kin group (calculated across all calls for all individuals in that kin group). Kin group values are bolded.
Kin Group	Individual	F0S (Hz)			F0Peak (Hz)			F0E (Hz)			Start Bandwidth (Hz)			Call Duration (ms)			Time to Peak (ms)			Inter-call Interval (ms)
		0.25	Median	0.75	0.25	Median	0.75	0.25	Median	0.75	0.25	Median	0.75	0.25	Median	0.75	0.25	Median	0.75	0.25	Median	0.75
1	06-09	8007.82	10351.6	11132.8	11670	11719	12353.8	11035.2	11816.5	12206.8	3035.9	3326.3	3590.3	24.5	29.05	32.825	20.55	22.55	28.325	129.175	159.55	294.425
	19-10	8496.09	8984.38	9375	12451.2	13476.5	14453	9180	9668	10156	3141.45	3590.3	3986.2	30.975	33.45	41.375	16.65	20.05	22.15	76.975	82	94.8
	41-11	10156.2	10351.6	12011.7	13818.2	14648	15429.8	10938	11230.5	11865.5	3643.1	4065.45	4646.2	31.275	35.8	42.775	16.875	20.25	23.875	109.725	139.7	173.775
	Group 1	8789.06	10156.2	10595.7	12011.5	13379	14501.8	9961	10938	11767.8	3273.5	3590.3	4144.68	28.6	33	39.925	18.875	20.9	23.4	90.775	124.65	167.425
2	51-10	9765.63	12402.3	12548.8	20117	22461	24072	12744.5	13574.5	14648	2903.9	3484.7	4487.9	39.375	40.65	47.125	18.5	20.7	26.05	122.75	227	274.625
	58-10	10546.9	11621.1	12207	12695	13672	14111.8	11670	12402	13086.2	3273.5	4012.65	4435.02	36.675	39.6	41.4	20.2	21.7	23.225	145.3	198.6	224.7
	11-11	12988.3	13476.6	13916	14648.8	15234.5	16455	12988.2	13476.5	14111.5	3275.75	3878.4	4664.62	33.05	34.955	47.025	14.55	16.945	17.625	54.6375	75.35	112.5
	Group 2	11279.3	12500	13134.8	14014	15234.5	20458.8	12305	13183.5	13720.8	3247.1	3695.9	4435.1	35.8275	39.6	42.325	17.1975	19.9	22.35	108.875	140.6	224.775
3	10-10	9521.48	9765.63	10742.2	12012	12988.5	15185.8	9717	10156	11035.5	2613.5	2903.9	4487.8	42.925	53.45	59.825	25.575	26.9	33.025	104.05	156.05	236
	112-10	7727.05	7983.4	8459.47	9119	10473.5	11206.2	8936	9228.5	10180.2	2872.3	3041.2	4054.9	43.175	46.1	51.4	26.925	29	32.475	184.175	273.65	313.925
	Group 3	7946.78	9082.03	9765.63	10363.8	11279.5	13037.2	9155.25	9887.5	10656.5	2771.9	3041.2	4054.9	43.25	50.15	55.675	26.175	28.7	32.375	147.375	208.25	283.275
4	45-10	10156.2	11132.8	11132.8	12451.2	12793	13916	9961	11035.5	11328	2771.9	3695.9	4118.3	37.85	39.95	41.15	16.4	17.05	17.975	201.525	215.35	227.025
	101-10	10693.4	11425.8	11523.4	11865.2	12695	13379	10742	11035.5	11376.8	3115.1	3484.7	3907.1	42.45	48.5	50.025	26.05	27.7	29.65	152.65	165.2	189.2
	Group 4	10595.7	11132.8	11474.6	12353.8	12695	13671.8	10595.8	11035.5	11328	3088.7	3643.1	3907.1	39.225	41.65	48.65	16.975	21.25	27.8	161.15	201.15	217.9
5	113-10	10156.2	10449.2	10546.9	10889	11914	12109	9570	9961	10253.8	2903.9	4751.9	5147.9	37.05	53.35	62.025	16.45	19.4	27.975	137.6	145.25	208.225
	52-11	11718.8	11914.1	12207	13183.5	13574.5	15039	11670	12500	14258	3722.22	4963.05	5887	38.525	60.9	68.75	18.35	25.8	29.95	112.15	153	161.825
	Group 5	10400.4	11425.8	11914.1	11914	12597.5	13623.2	9863.5	10742	12500	3563.88	4804.65	5649.43	38.375	57.45	63.525	17.1	22.25	29.1	137.2	151.5	175.475
6	28-09	11279.3	11328.1	12207	17529.2	18847.5	20898	11133	11133	11620.8	4065.5	4419.2	5006.4	37.7	40.45	42.7	15.1	16.75	17.625	81.475	116.25	146.95
	17-10	11474.6	11523.4	12353.5	18066.8	19336	19531	16845.5	18945.5	19384.8	2688.07	3144.7	5083.85	12.3	16.75	18.95	11.1	13.65	14.325	162.1	174.9	184.35
	36-11	13671.9	14746.1	17041	19238	20703	21972.8	13720.5	14746	15771.8	5913.4	8658.95	15258.8	19	22.195	24.675	11.2	13.05	14.7	52.325	59.92	74.125
	46-11	9912.11	10937.5	11767.6	12451.2	12793	12891	8984	9668	11914	2851.18	3273.5	4276.7	26.525	63.7	68.075	16.15	21.7	22.3	70.575	93.15	114.95
	Group 6	11181.6	11621.1	13232.4	14062.8	18847.5	20459.2	11133	12500	16699.2	3088.7	4297.7	6151	18.3	25.35	42.05	12.9	14.85	17.55	70.85	104.45	162.1
