# Supplementary material for: Modeling the origins of mammalian sociality: moderate evidence for matrilineal signatures in mouse lemur vocalizations
Source: Front Zool. 2014 Feb 20;11:14. doi: 10.1186/1742-9994-11-14 (PMC3936920; doi:10.1186/1742-9994-11-14)
Supplement: Additional file 2 — The percentages of each individual's calls that were correctly (green) and incorrectly (white) classified into the different kin groups using PCA1 and PCA2. [file 1742-9994-11-14-S2.xls]

## Sheet: Appendix2
Additional File 2.	The percentages of each individual's calls that were correctly (green) and incorrectly (white) classified into the different kin groups using PCA1 and PCA2.
Kin Group	Individual	Percent Classified into Kin Groups
		1	2	3	4	5	6
1	41-11	60	10	0	0	10	20
	19-10	90	0	0	0	10	0
	06-09	70	10	20	0	0	0
	Mean	73.3333	6.66667	6.66667	0	6.66667	6.66667
2	11-11	0	0	0	0	0	100
	51-10	30	0	0	0	0	70
	58-10	70	30	0	0	0	0
	Mean	33.3333	10	0	0	0	56.6667
3	112-10	20	0	80	0	0	0
	10-10	30	0	10	0	60	0
	Mean	25	0	45	0	30	0
4	101-10	60	0	0	0	40	0
	45-10	100	0	0	0	0	0
	Mean	80	0	0	0	20	0
5	52-11	0	20	0	0	60	20
	113-10	50	0	0	0	50	0
	Mean	25	10	0	0	55	10
6	17-10	0	0	0	0	0	100
	28-09	10	40	0	0	0	50
	46-11	0	30	0	0	70	0
	36-11	0	0	0	0	0	100
	Mean	2.5	17.5	0	0	17.5	62.5
